# Supplementary material for: 6′-O-Caffeoylarbutin from Quezui Tea: A Highly Effective and Safe Tyrosinase Inhibitor
Source: Int J Mol Sci. 2024 Jan 12;25(2):972. doi: 10.3390/ijms25020972 (PMC10816276; doi:10.3390/ijms25020972)
Supplement: Supplementary file 1 [file ijms-25-00972-s001.zip]

Archive with 1 entries (1 files):
- ijms-2746276-supplementary.pdf
